# Supplementary material for: Visual outcomes of primary keratoprosthesis implantation in transplant-naïve eyes
Source: PLoS One. 2024 Oct 3;19(10):e0311413. doi: 10.1371/journal.pone.0311413 (PMC11449357; doi:10.1371/journal.pone.0311413)
Supplement: S1 Table — (XLSX) [file pone.0311413.s001.xlsx]

## Sheet: Demographics
Prior Cornea Transplant?	Sex	Age at time of surgery
No	Female	70
No	Female	54
No	Male	64
No	Male	41
No	Male	42
No	Male	73
No	Male	91
No	Female	77
No	Female	74
No	Male	78
No	Female	76
No	Male	81
Yes	Female	64
Yes	Male	81
Yes	Male	72
Yes	Female	84
Yes	Male	83
Yes	Female	84
Yes	Female	74
Yes	Male	54
Yes	Male	26
Yes	Male	56
Yes	Male	77
Yes	Male	40
Yes	Male	53
Yes	Male	80
Yes	Male	40
Yes	Male	51
Yes	Female	47
Yes	Male	13
Yes	Female	43
Yes	Female	68
Yes	Male	73
Yes	Male	72
Yes	Male	44
Yes	Female	59
Yes	Female	70
Yes	Male	44
Yes	Male	57
Yes	Male	60
Yes	Male	73
Yes	Female	56
Yes	Male	85
Yes	Female	83
Yes	Male	79
Yes	Female	60
Yes	Female	63
Yes	Female	56
Yes	Female	85
Yes	Male	74
Yes	Female	90
Yes	Male	63
Yes	Female	52
Yes	Female	88
Yes	Female	44
Yes	Female	58
Yes	Male	80
Yes	Female	26
Yes	Male	73
Yes	Female	74
Yes	Male	57
Yes	Female	59
Yes	Female	51
Yes	Male	46
Yes	Male	61
Yes	Male	60
Yes	Female	76
Yes	Male	20
Yes	Female	83
Yes	Male	80
Yes	Male	71
Yes	Female	80
Yes	Male	63
Yes	Female	76
Yes	Female	42
Yes	Female	54
Yes	Female	62
Yes	Male	77
Yes	Female	51
Yes	Female	58
Yes	Male	72
Yes	Male	32
Yes	Female	52
Yes	Male	61

## Sheet: Diagnoses
Prior Cornea Transplant?	Corneal Disease Prior to Kpro Surgery
No	LSCD
No	LSCD (Aniridia)
No	Chemical burn
No	LSCD (Aniridia)
No	LSCD
No	PBK
No	LSCD
No	Corneal scar
No	Corneal scar
No	Corneal scar
No	Neurotrophic ulcer
No	Neurotrophic ulcer
Yes	corneal scar
Yes	salzman degeneration
Yes	HSV
Yes	ABK
Yes	Fuchs' dystrophy
Yes	Neurotrophic ulcer
Yes	LSCD
Yes	Chemical burn
Yes	Chemical burn
Yes	Corneal scarring d/t persistent hypotony
Yes	Corneal ulcer
Yes	LSCD (aniridia)
Yes	chemical burn
Yes	chemical burn
Yes	trauma
Yes	chronic iridocylclitis
Yes	PBK
Yes	SJS
Yes	LSCD (aniridia)
Yes	Ruptured globe
Yes	PBK
Yes	PBK
Yes	fungal keratitis
Yes	corneal melt
Yes	Fuchs' dystrophy
Yes	PBK
Yes	Corneal decompensation/endothelial dystrophy
Yes	Endothelial dystrophy
Yes	LSCD (aniridia)
Yes	Bacterial infection
Yes	BK
Yes	Fuchs's dystrophy
Yes	chemical burns
Yes	Corneal melt
Yes	corneal melt
Yes	open globe
Yes	Neurotrophic ulcer
Yes	PBK
Yes	ICE syndrome
Yes	PBK
Yes	SJS
Yes	Fuchs' dystrophy
Yes
Yes	Corneal scar from HSV
Yes	Corneal Scar
Yes	Keratoconus
Yes	fungal crystalline keratopathy
Yes
Yes	Lattice corneal dystrophy
Yes	Hereditary benign intraepithelial dyskeratosis
Yes	Corneal decompensation
Yes	Keratoconus
Yes	Corneal melt
Yes	chemical burn
Yes	LSCD
Yes	Trauma
Yes	Corneal ulcer
Yes	Chemical burn
Yes	Chemical burn
Yes	PBK
Yes	Corneal dystrophy
Yes	HSV keratitis
Yes	LSCD (aniridia)
Yes	Trauma
Yes	Trauma
Yes	Severe OCP
Yes	SJS
Yes	HSM versus bacterial infection
Yes	ICE syndrome
Yes	Corneal ulcer
Yes	LSCD (aniridia)
Yes	Chemical Burn

## Sheet: VA and # Prior Transplant
Prior Cornea Transplant?	Prior Transplant Number (total #)	Preoperative VA	VA at 3 Months	VA at 12 Months	VA at Final Recorded Visit in Chart
No	0	2.9	1.09691		2.6
No	0	2		2	2
No	0	0.4	0.3	0.3	1
No	0	2.6	2.6	2.6	2.9
No	0	2.9			2.9
No	1	2	1	1.3	1
No	0	2.6	1	0.6	1
No	0	1.3	1.24304	0.6	2.9
No	0	2.6	1		0.4
No	0	1	0.544068	2.6	0.1
No	0	2		2.6	0.18
No	0	2	1.3		2.9
Yes	4	2.9	2.6	2.6	2.9
Yes	3	1	1	2.6	3.2
Yes	2	2.9	2	2	2
Yes	3	1	1	2.9	2.9
Yes	5	2.9	0.48	1.3	0.7
Yes	1	2.6	1.3	0.7	3.2
Yes	2	2.6	2.9		2.9
Yes	3	2.9	2.6	0.799341	0.3
Yes	0	2.6	1.3	0.4	2.9
Yes	1	2.6	0.7	0.544068	0.88
Yes	2	2	2.6	0.3	2.9
Yes	3	2.6	1	0.90309	2.6
Yes	2	2.9	2.9	2.9	3.2
Yes	8	2.6
Yes	2	1	1		1.18
Yes	3	2	0.7	0.544068	0.6
Yes	3	2.9	0.48	2.9	2.6
Yes	1	2.6	2.6	2	2.6
Yes	1	2.6	1	2.6	3.2
Yes	5	2.6	2.6	2.6	2.6
Yes	2	2.9	2.9
Yes	4	2	0.3	0.4	0.48
Yes	3	2.9	0.7	0.6	2
Yes	3	2.6	1	1.6	2.6
Yes	3	2.6	0.6	0.544068	2
Yes	1	2.9	2.9		2.9
Yes	3	2.6	3.2	3.2
Yes	3	2.6	1.07918	1.09691	2
Yes	4	2.6	2.6	2.90206	2.6
Yes	3	2.9	2.9	2.9	2.6
Yes	2	1.3			2.9
Yes	2	2.6			3.2
Yes	7	1.3			2.6
Yes	3	2.6	2.6	2.6	2.9
Yes	3	1	0.799341	0.7	0.7
Yes	1	2.6
Yes	3	2.6	0.6	0.544068	0.7
Yes	4	2.9	1.18	1.09691	2.6
Yes	3	2.6	0.18	0.3	0.6
Yes	2	2.9	2.9	3.2	3.2
Yes	1	1	0.6	0.7	0.88
Yes	2	2.6	1.24304	2.6	2.6
Yes	1	2.6	0.48	2.9
Yes	4	2.9			2
Yes	3	2	2	1	2.9
Yes	5	2.9	2.9	2.9	2.9
Yes	3	1	0.544068	0.88	0.6
Yes	2	2.6	1	2	2.9
Yes	3	0.1	0.3	0.4	2
Yes	1	2	2	1	1
Yes	3	2	2	2.6	3.2
Yes	3	2	2.9	2.6	3.2
Yes	1	2.9	1.3	1	2.9
Yes	2	2	1.6	1.6	2.9
Yes	3	2.6	1	0.544068
Yes	3	2.9	2.6	2.6
Yes	3	2.9	2.9	2.6	2.6
Yes	0	2.9	2	2	0.88
Yes	1				1
Yes	2	1.3	2.9	3.2	3.2
Yes	6	1.18	0.3	0.3	0.3
Yes	5	2.6	0.48	0.3	0.48
Yes	2	1	1	1	3.2
Yes	1	2	0.544068	0.18	2.6
Yes	4	2.9	2	0.6989	2.6
Yes	3	2.9		3.2	3.2
Yes	2	2	0.48	0.4	3.2
Yes	1	0.6			3.2
Yes	5	2	2.6	0.7	2.9
Yes	3	2.6	2.9	2.9	2.6
Yes	2	1	0.7	0.6	0.88
Yes	3	2.9	1	0.6	2.6

## Sheet: Complications
Prior Cornea Transplant?	Endophthalmitis	Retroprosthetic Membrane	YAG to Treat RPM	PPV to Treat RPM	Recurrence of RPM after YAG	Sterile Vitritis	Retinal Detachment	Retina Surgery after Kpro Surgery	Enucleation	# Retina Surgeries after Kpro
No	0	1	1	0	0	0	0	0	0	0
No	0	1	0	0	0	0	0	0	0	0
No	0	1	0	0	0	0	0	0	0	0
No	0	1	0	1	0	0	1	1	0	1
No	0	0	0	0	0	0	0	0	0	0
No	0	0	0	0	0	0	0	0	0	0
No	0	0	0	0	0	0	0	0	0	0
No	0	0	0	0	0	0	1	0	0	0
No	0	0	0	0	0	0	0	0	0	0
No	0	0	0	0	0	0	0	0	0	0
No	0	0	0	0	0	0	0	0	0	0
No	0	0	0	0	0	0	0	1	0	1
Yes	0	1	4	1	1	0	1	1	0	1
Yes	0	1	3	0	1	0	0	1	0	1
Yes	0	1	3	0	1	0	0	0	0	0
Yes	0	1	2	0	1	0	0	1	0	0
Yes	0	1	2	0	1	0	0	0	0	0
Yes	0	1	1	0	0	0	0	0	0	0
Yes	0	1	1	0	0	0	0	0	0	0
Yes	0	1	1	1	0	0	1	1	0	1
Yes	0	1	1	0	0	0	0	0	0	0
Yes	0	1	1	0	0	0	0	0	0	0
Yes	0	1	1	1	1	0	1	0	0	0
Yes	1	0	0		0	0	0		0
Yes	0	1	0	0	0	0	0	0	0	0
Yes		1	0	0			0	0	0	0
Yes	0	1	0		0	0	0	0	0	0
Yes	0	1	0	0	0	0	0	1	0	0
Yes	0	1	0	0	0	0	0	0	0	0
Yes	1	1	0	1	0	0	1	0	0	1
Yes	0	1	0	0	0	0	0	0	0	0
Yes	0	1	0	0	0	0	0	0	0	0
Yes	0	1	0	0	0	0	0	0	0	0
Yes	0	1	5	1	1	0	0	1	0	1
Yes	1	1	0	1	0	0	1	1	0	3
Yes	1	1	0	1	0	0	0	0	0	2
Yes	0	1	2	1	1	0	0	0	0	0
Yes	0	1	0	1	0	0	0	1	0	2
Yes	0	1	1	1	0	0		1	1	1
Yes	0	1	2	1	1	0	1	1	0	2
Yes	0	1	0	1	0	0	0	0	0	0
Yes	0	1	0	1	0	0	0	0	0	0
Yes	0	1	0	1	0	0	0	1	0	1
Yes	0	0	0	0	0	0	0	0	0	0
Yes	0	0	0	0	0	0	0	0	0	0
Yes	0	0	0	1	0	0	1	1	0	1
Yes	0	0	0	0	0	0	0	0	0	0
Yes	0	0	0	0	0	0		0	1	0
Yes	0	0	0	0	0	0	0	0	0	0
Yes	1	0	0	0	0	1	0	1	0	1
Yes	0	0	0	0	0	0	0	0	0	0
Yes	0	0	0	0	0	0	0	0	0	0
Yes	0	0	0	0	0	0	0	0	0	0
Yes	0	0	0	0	0	0	0	0	1	0
Yes	0	0	0	0	0	0	0	0	1	0
Yes	0	0	0	0	0	0	0	0	0	0
Yes	0	0	0	0	0	0	0	0	0	0
Yes	0	0	0	0	0	0	0	0	1	0
Yes	0	0	0	0	0	0	0	0	0	0
Yes	0	0	0	0	0	0	1	0	0	0
Yes	0	0	0	0	0	0	0	0	0	0
Yes	0	0	0	0	0	0	0	0	0	0
Yes	0	0	0	0	0	0	1	0	0	0
Yes	0	0	0	0	0	0	0	0	0	0
Yes	0	0	0	0	0	0	0	0	0	0
Yes	0	0	0	0	0	0	0	0	0	0
Yes	0	0	0	0	0	0	1	0	1	0
Yes	0	0	0	0	0	0	0	0	1	0
Yes	0	0	0	0	0	0	0	0	0	0
Yes	0	0	0	0	0	0	0	0	0	0
Yes			0	0			0		0	0
Yes	0	0	0	0	0	0	0	0	0	0
Yes	0	0	0	0	0	0	0	0	0	0
Yes	0	0	0	0	0	0	0	0	0	0
Yes	0	0	0	0	0	0	0	0	0	0
Yes	1	0	0	0	0	0	0	0	0	0
Yes	0	0	0	0	0	0	0	0	0	0
Yes	0	0	0	0	0	0	0	0	0	0
Yes	0	0	0	0	0	0	0	0	0	0
Yes	0	0	0	0	0	0	0	0	0	0
Yes	0	0	0	0	0	0	0	0	0	0
Yes	0	0	0	0	0	0	0	0	0	0
Yes	0	0	0	0	0	0	0	0	0	0
Yes	0	0	0	0	0	0	0	0	0	0
